# Supplementary material for: Arabinoxylan from Corn Fiber Obtained through Alkaline Extraction and Membrane Purification: Relating Bioactivities with the Phenolic Compounds
Source: Molecules. 2023 Jul 25;28(15):5621. doi: 10.3390/molecules28155621 (PMC10420191; doi:10.3390/molecules28155621)
Supplement: Supplementary file 1 [file molecules-28-05621-s001.zip]

Archive with 1 entries (1 files):
- molecules-2502719-supplementary.pdf
